# Supplementary material for: Functional analysis of RRAS2 pathogenic variants with a Noonan-like phenotype
Source: Front Genet. 2024 Mar 27;15:1383176. doi: 10.3389/fgene.2024.1383176 (PMC11004488; doi:10.3389/fgene.2024.1383176)
Supplement: Supplementary file 2 [file Table3.XLSX]

## Sheet: p.Gly23Val
RRAS2 analogus variants registered in ClinVar as Pathogenic, confirmed on February 6.
	Case 1
RRAS2 variant	c.68G>T
RRAS2 protein change	p.Gly23Val
	cDNA change	Protein change	Variation ID	Nubmer of case(s), Condition(s) (germline or de novo)
KRAS	c.33_34delinsCT	p.Gly12Cys	1701193	1 case, not provided
	c.34G>A	p.Gly12Ser	12584	4 case, RASopathy|not provided|not provided|not provided
	c.35G>T	p.Gly12Val	12583	2 case, not provided|not provided
	c.35G>A	p.Gly12Asp	12582	5 case, RASopathy|RASopathy|not provided|Scoliosis, Headache, Nevus sebaceous, Blindness, Cerebral atrophy, Lymphadenopathy, Linear nevus sebaceous syndrome, Frontal bossing|not provided
	c.34G>C	p.Gly12Arg	12579	2 case, RASopathy|not provided
HRAS	c.35_36delinsTT	p.Gly12Val	1209208	3 case, Costello syndrome|not provided|Costello syndrome
	c.35_36delinsTA	p.Gly12Val	279921	1 case, not provided
	c.35_36delinsAT	p.Gly12Asp	180854	1 case, not provided
	c.35_36delinsAA	p.Gly12Glu	163690	2 case, not provided|Costello syndrome
	c.35_36delinsCT	p.Gly12Ala	40430	1 case, not provided
	c.34G>T	p.Gly12Cys	12613	7 case, Costello syndrome|Costello syndrome|not provided|not provided|Costello syndrome|Costello syndrome|not provided
	c.35G>A	p.Gly12Asp	12612	9 case, RASopathy|Costello syndrome|not provided|Costello syndrome|Non-immune hydrops fetalis|Costello syndrome, Edema, Cystic hygroma, Short neck, Biventricular hypertrophy, Edema, Abnormal facial shape, Epicanthus, Cardiomyopathy, Proptosis|Noonan syndrome and Noonan-related syndrome|Costello syndrome|not provided
	c.35G>C	p.Gly12Ala	12603	7 case, Costello syndrome|Rhabdomyosarcoma|Costello syndrome|Noonan syndrome and Noonan-related syndrome|Large for gestational age, Relative macrocephaly, Anteverted nares, Wide mouth, Inborn genetic diseases, Overgrowth, Macroglossia, Thick vermilion border, Umbilical hernia, Coarse facial features, Preauricular pit, Pulmonic stenosis, Preauricular skin tag, Congenital laryngomalacia, Short palp…
	c.34G>A	p.Gly12Ser	12602	32 case, Costello syndrome|not provided|Costello syndrome|Costello syndrome|Costello syndrome|Costello syndrome, Costello syndrome|Rhabdomyosarcoma|not provided|not provided|Costello syndrome|Costello syndrome|Costello syndrome|Cystic hygroma, Increased nuchal translucency, Costello syndrome|Failure to thrive, Costello syndrome, Immunodeficiency, Respiratory insufficiency, Multifocal atrial tachy…
	c.35G>T	p.Gly12Val	12600	5 case, Costello syndrome|HRAS-related condition|Costello syndrome|not provided|Inborn genetic diseases
NRAS	c.35G>C	p.Gly12Ala	219097	3 case, not provided|Noonan syndrome and Noonan-related syndrome|RASopathy
	c.34G>A	p.Gly12Ser	177778	5 case, Noonan syndrome, Juvenile myelomonocytic leukemia|Noonan syndrome and Noonan-related syndrome|RASopathy|not provided|RASopathy
	c.35G>T	p.Gly12Val	40470	5 case, not provided|RASopathy|not provided|Noonan syndrome|not provided
	c.34G>C	p.Gly12Arg	40469	6 case, not provided|Increased nuchal translucency|Noonan syndrome 6|Noonan syndrome 6|Single umbilical artery, Wide intermamillary distance, Intracranial hemorrhage, Polyhydramnios, Macrocephaly, Wide anterior fontanel, Noonan syndrome 6, Webbed neck, Mild fetal ventriculomegaly|Noonan syndrome 6
	c.34G>T	p.Gly12Cys	40468	1 case, not provided
	c.35G>A	p.Gly12Asp	39648	7 case, RASopathy|Noonan syndrome and Noonan-related syndrome|Seizure, Global developmental delay, Noonan syndrome 6, Delayed speech and language development, Intellectual disability|not provided|not provided|Autoimmune lymphoproliferative syndrome type 4|NRAS-related condition
MRAS	-	-	-	-
RRAS	-	-	-	-
RRAS2	c.68G>A	p.Gly23Asp	1699117	3 case, Noonan syndrome 12|not provided|not provided
	c.67G>T	p.Gly23Cys	1342092	3 case, Prominent forehead, Short stature, Hypertelorism, Rhabdomyosarcoma, Hydrocephalus, Noonan syndrome|not provided|not provided
	c.68G>T	p.Gly23Val	626911	2 case, Noonan syndrome|not provided
*The amino acid mutations identical to RRAS2 p.Gly23Val were highlighted.

## Sheet: p.Gly24Glu
RRAS2 analogus variants registered in ClinVar as Pathogenic, confirmed on February 6.
	Case 2
RRAS2 variant	c.71_72delinsAA
RRAS2 protein change	p.Gly24Glu
	cDNA change	Protein change	Variation ID	Nubmer of case(s), Condition(s) (germline or de novo)
KRAS	c.37G>T	p.Gly13Cys	45123	4 case, not provided|not provided|Autoimmune lymphoproliferative syndrome type 4|KRAS-related disorders
HRAS	c.38G>T	p.Gly13Val	180848	3 case, not provided|Costello syndrome|Costello syndrome
	c.37G>C	p.Gly13Arg	35554	5 case, Non-immune hydrops fetalis|Noonan syndrome and Noonan-related syndrome|Costello syndrome|Costello syndrome|Costello syndrome
	c.37G>T	p.Gly13Cys	12606	13 case, Costello syndrome|Costello syndrome|Costello syndrome|HRAS-related condition|Noonan syndrome|RASopathy|not provided|not provided|Noonan syndrome and Noonan-related syndrome|Costello syndrome|Noonan syndrome|Costello syndrome|not provided
	c.38G>A	p.Gly13Asp	12604	10 case, Costello syndrome|HRAS-related condition|not provided|RASopathy|Non-immune hydrops fetalis|Noonan syndrome and Noonan-related syndrome|Costello syndrome|Costello syndrome|Cystic hygroma, Costello syndrome, Single umbilical artery|not provided
NRAS	c.38G>A	p.Gly13Asp	13901	3 case, not provided|not provided|Autoimmune lymphoproliferative syndrome type 4
MRAS	c.68G>T	p.Gly23Val	635781	3 case, Noonan syndrome 11|RASopathy|Noonan syndrome 11
RRAS	-	-	-	-
RRAS2	-	-	-	-
