# Supplementary material for: Functional analysis of RRAS2 pathogenic variants with a Noonan-like phenotype
Source: Front Genet. 2024 Mar 27;15:1383176. doi: 10.3389/fgene.2024.1383176 (PMC11004488; doi:10.3389/fgene.2024.1383176)
Supplement: Supplementary file 3 [file Table1.XLSX]

## Sheet: Sheet1
Primer list we used in sanger sequence and functional analysis.
Primer for PCR and sanger sequence
RRAS2 forward	ATGAACTGGATGGTGAGCGC	PCR reaction
RRAS2 reverse	GTTACCTCCCGAACCTCAGC	PCR reaction
primer for sanger sequence	TACCCAGCCAGTCCCCAG	sequencing
Functional analysis in vitro
BamHI Left	aatGGATCCACCATGGCCGCGGCCGGCT	Cloning
EcoRI Right	aatGAATTCCTAGAAAATGACACAATGGCAG	Cloning
RRAS2 c.68G>T upstream	GGCGGGGTCGGCGTGGGCAAGTCGGCGCTCA	Mutagenesis
RRAS2 c.68G>T downstream	CACGCCGACCCCGCCGACCACCACGAGCCGGTA	Mutagenesis
RRAS2 c.71_72GC>AA upstream	GGGGCGAAGTGGGCAAGTCGGCGCTC	Mutagenesis
RRAS2 c.71_72GC>AA downstream	TGCCCACTTCGCCCCCGCCGACCACCA	Mutagenesis
Functional analysis in transgenic Drosophila
Primer 1	5'-TTACTTCAGGCGGCCGCGGCCAAAATGTACCCATACGATGTTCCAGATTACGCTGCCGCGGCCGGCTGGCGGGACGGCTCCGGCCAGGAGAAGTACCG-3'
Primer 2	5'-TTAAAAACGATTCATTCTAGCTAGAAAATGACACAATGGCAGCCTTTCTTGTC -3'
Functional analysis in zebrafish embryo
RRAS2-cDNA Left	ATGGCCGCGGCCGGCTGG	Cloning
RRAS2-cDNA Right	CTAGAAAATGACACAATGGCAGCCTTTCTTGTCTT	Cloning
RRAS2_insert_Left	TGTTCTTTTTGCAGGATCCGCCACCATGGCCGCGGCCGGC	iVec cloning
RRAS2_insert_Right	TAATACGACTCACTATAGTTCTAGACTAGAAAATGACACAATGGCAGCCTTTCTTGTCTT	iVec cloning
Vector_upstream	GGATCCTGCAAAAAGAACAAGTAGC	iVec cloning
Vector_downstream	TCTAGAACTATAGTGAGTCGTATTACGTAGATCCA	iVec cloning
p.Gly23Val_upstream	ACCCCGCCGACCACCACGA	Mutagenesis
p.Gly23Val_downstream	CGGCGTGGGCAAGTCGGCG	Mutagenesis
p.Gly24_Gly26dup_upstream	GCCCACGCCGCCCCCGCC	Mutagenesis
p.Gly24_Gly26dup_downstream	GGCGTGGGCAAGTCGGCGCTCACCATCCAG	Mutagenesis
pCS2_upstream	TTTAGGTGACACTATAGAATACAAGC	sequencing
